# Supplementary material for: Selection of viral variants with enhanced transmission and reduced neutralization susceptibility alongside lateral introductions may explain the persistence of porcine reproductive and respiratory syndrome virus in vaccinated breeding herds
Source: Virus Evol. 2024 May 17;10(1):veae041. doi: 10.1093/ve/veae041 (PMC11137674; doi:10.1093/ve/veae041)
Supplement: veae041_Supp [file veae041_supp.zip]

Archive with 1 entries (1 files):
- suppl_data/Supplementary_material_final.pdf
